# Supplementary material for: Synthesis and Characterization of Radiogallium-Labeled Cationic Amphiphilic Peptides as Tumor Imaging Agents
Source: Cancers (Basel). 2021 May 14;13(10):2388. doi: 10.3390/cancers13102388 (PMC8155856; doi:10.3390/cancers13102388)
Supplement: Supplementary file 1 [file cancers-13-02388-s001.zip]

Archive with 1 entries (1 files):
- cancers-1162866-supplementary.pdf
